# Supplementary material for: Nonparametric Analysis of Thermal Proteome Profiles Reveals Novel Drug-binding Proteins
Source: Mol Cell Proteomics. 2019 Oct 3;18(12):2506–15. doi: 10.1074/mcp.TIR119.001481 (PMC6885700; doi:10.1074/mcp.TIR119.001481)
Supplement: Table S1 [file 144658_1_supp_388212_px67md.xlsx]

## Sheet: info
column_name

## Sheet: ATP
gene_symbol

## Sheet: Dasatinib
gene_symbol

## Sheet: Panobinostat
gene_symbol

## Sheet: Staurosporine
gene_symbol

## Sheet: Estimated_distribution_paramete
dataset
